# Supplementary material for: Genome-Wide Scan Informed by Age-Related Disease Identifies Loci for Exceptional Human Longevity
Source: PLoS Genet. 2015 Dec 17;11(12):e1005728. doi: 10.1371/journal.pgen.1005728 (PMC4683064; doi:10.1371/journal.pgen.1005728)
Supplement: S1 Table — For each of the 9 disease datasets showing a genetic overlap with longevity, we provide hypergeometric P values and fold enrichment, and identities of disease SNPs that are nominally associated with longevity (from the top 100). (XLSX) [file pgen.1005728.s006.xlsx]

## Sheet: P values for overlap
Disease / trait	100	250	500
Coronary artery disease	0.00078779	0.00258362	0.00219316
Late-onset Alzheimer disease	0.00375434	0.000982126	0.032307
Chronic kidney disease	0.0464389	0.241873	0.537662
LDL cholesterol	2.36194e-06	0.000315223	0.000740531
Total cholesterol	6.78846e-07	2.70778e-06	8.44134e-06
Triglycerides	0.0518643	0.062123	0.0381391
Bone mineral density	0.165785	0.0147798	0.0944274
Diastolic blood pressure	0.00872922	0.0290807	0.138946
Systolic blood pressure	0.324754	0.440154	0.0164784
Hypergeometric P values for enrichment of top disease SNPs
Disease / trait	100	250	500
Coronary artery disease	2.28126	1.67292	1.47015
Late-onset Alzheimer disease	2.03414	1.72304	1.29228
Chronic kidney disease	1.67122	1.17332	0.994775
LDL cholesterol	2.9292	1.83394	1.52828
Total cholesterol	3.04446	2.13112	1.72519
Triglycerides	1.64333	1.36522	1.28938
Bone mineral density	1.3922	1.51876	1.21501
Diastolic blood pressure	1.91448	1.43586	1.17262
Systolic blood pressure	1.19655	1.04877	1.33746
Fold-enrichment for longevity SNPs

## Sheet: coronary artery disease
SNP	Protective allele (longevity)	Pvalue (disease)	necs1sideP
rs4977756	G	4.05e-15	3.985e-06
rs653178	A	2.2e-06	0.000308852
rs739742	A	0.0002012	0.00293188
rs11066320	G	8.12e-07	0.00361603
rs885561	G	0.0001628	0.00651549
rs630014	A	0.0003352	0.00651943
rs991817	G	0.0001054	0.00737584
rs4553185	A	0.000165	0.00883179
rs8094440	G	0.0004456	0.00978999
rs7213511	G	9.05e-05	0.0104374
rs11107847	G	5.55e-05	0.0133679
rs13187102	A	0.0002818	0.0203866
rs2707450	G	0.000188	0.0252968
rs560271	G	0.0004188	0.0299075
rs7854413	A	7.26e-05	0.0307989
rs811970	A	0.000412	0.0377089
rs6474069	A	9.83e-06	0.0411768
rs3858145	A	0.0002048	0.043716

## Sheet: total cholesterol
SNP	Protective allele (longevity)	Pvalue (disease)	necs1sideP
rs405509	C	2.082e-14	0.000179258
rs4803750	G	1.017e-53	0.000719006
rs7700965	A	4.683e-17	0.00117748
rs2792751	G	4.127e-10	0.00315869
rs10402271	A	5.342e-43	0.00326749
rs1058402	A	2.167e-12	0.00414446
rs236911	A	1.129e-10	0.00460296
rs918143	A	4.741e-08	0.00534811
rs630014	A	1.341e-07	0.00651943
rs34358	A	8.652e-22	0.007965
rs7251031	A	1.062e-11	0.0091584
rs2965101	G	1.572e-23	0.0106709
rs11856159	G	1.65e-11	0.0124197
rs6453116	A	1.934e-10	0.0141835
rs6016373	G	4.51e-10	0.0165096
rs2182833	A	5.032e-19	0.020987
rs11755266	A	1.382e-07	0.0237324
rs6730157	A	7.494e-08	0.0237505
rs11881315	A	9.471e-22	0.0270582
rs17648910	A	1.405e-08	0.0336057
rs2230365	G	8.056e-10	0.0352217
rs4803760	A	4.906e-43	0.0354548
rs2304128	A	1.074e-31	0.0407059
rs6859	G	1.842e-26	0.0449699

## Sheet: LDL cholesterol
SNP	Protective allele (longevity)	Pvalue (disease)	necs1sideP
rs405509	C	1.058e-31	0.000179258
rs4803750	G	1.95e-94	0.000719006
rs7700965	A	3.597e-18	0.00117748
rs2927438	G	1.244e-07	0.0011954
rs2792751	G	4.411e-09	0.00315869
rs10402271	A	6.183e-63	0.00326749
rs1058402	A	1.443e-22	0.00414446
rs630014	A	8.426e-10	0.00651943
rs34358	A	8.217e-20	0.007965
rs7251031	A	6.45e-13	0.0091584
rs2421916	C	3.884e-07	0.00979861
rs2965101	G	2.21e-34	0.0106709
rs10403668	A	1.133e-06	0.0119515
rs6453116	A	7.988e-10	0.0141835
rs6016373	G	1.304e-07	0.0165096
rs2182833	A	1.04e-23	0.020987
rs6730157	A	2.189e-06	0.0237505
rs11881315	A	1.118e-27	0.0270582
rs17648910	A	3.557e-07	0.0336057
rs4803760	A	1.13e-73	0.0354548
rs499718	A	7.573e-08	0.0399645
rs2304128	A	1.022e-17	0.0407059
rs6859	G	6.161e-37	0.0449699

## Sheet: Alzheimer's disease
SNP	Pvalue (disease)	P value (longevity, 2-sided)
rs405509	3.045e-44	0.000358516
rs6142922	0.0005395	0.000773406
rs4803750	4.473e-06	0.00143801
rs2927438	1.052e-07	0.0023908
rs10194375	0.0009525	0.00321714
rs10402271	4.164e-30	0.00653497
rs10868828	0.0004668	0.00690749
rs9426748	0.0008798	0.016888
rs4787963	0.000555	0.0210625
rs2965101	4.541e-12	0.0213418
rs1887181	0.0009697	0.0268418
rs10732921	0.0003188	0.0294774
rs17617994	0.0003219	0.0347007
rs3783394	0.0007153	0.0350002
rs504024	0.0003177	0.0405394
rs5167	5.705e-05	0.0458426
rs6872827	0.0003468	0.0477523

## Sheet: diastolic blood pressure
SNP	Pvalue (disease)	P value (longevity, 2-sided)
rs590211	0.000358	0.000155994
rs10903340	0.000267	0.000207206
rs653178	1.64e-14	0.000617704
rs8040372	0.000112	0.0017391
rs7246865	7.3e-05	0.0046713
rs11066320	6.32e-11	0.00723206
rs4442022	0.00059	0.0109337
rs6989793	0.000323	0.0132388
rs2406756	0.000121	0.0135344
rs12533403	0.000174	0.0207341
rs10489163	0.000397	0.0209791
rs717064	8.23e-05	0.0309422
rs11765273	3.48e-05	0.0352448
rs273588	0.00024	0.0387169
rs2218064	1.18e-05	0.0406422
rs10484309	5.29e-05	0.0485044

## Sheet: systolic blood pressure
SNP	Pvalue (disease)	P value (longevity)
rs653178	9.3e-10	0.000617704
rs17274750	0.000204	0.0018573
rs11651483	0.000219	0.00254164
rs11066320	4.56e-08	0.00723206
rs2406756	0.000491	0.0135344
rs389883	0.000293	0.0187714
rs11661473	0.000136	0.0284115
rs729820	0.000203	0.0313299
rs2218064	0.000474	0.0406422
rs1567844	0.000324	0.0413741

## Sheet: triglycerides
SNP	Protective allele (longevity)	Pvalue (disease)	necs1sideP
rs6732163	G	9.897e-06	0.00275749
rs7735987	G	7.854e-05	0.00370962
rs236911	A	1.799e-23	0.00460296
rs918143	A	1.17e-22	0.00534811
rs2120252	C	6.924e-05	0.0101216
rs1039823	A	5.586e-05	0.0105322
rs11856159	G	1.054e-09	0.0124197
rs1240658	A	1.488e-05	0.0158271
rs5167	A	2.678e-05	0.0229213
rs4512391	A	1.133e-12	0.0234506
rs10096633	A	1.25e-97	0.0249554
rs2230365	G	1.822e-05	0.0352217
rs2304128	A	1.278e-20	0.0407059

## Sheet: chronic kidney disease
SNP	Protective allele (longevity)	Pvalue (disease)	necs1sideP
rs3817530	C	0.00076	0.000239183
rs10480299	A	2.7e-07	0.0011946
rs8028780	G	0.00021	0.00808973
rs1123862	G	0.0004	0.011886
rs8176749	G	0.00025	0.0123555
rs737885	C	0.00026	0.0179248
rs1834805	G	3e-06	0.0179632
rs884618	G	8.9e-05	0.0213333
rs870675	A	0.00023	0.0321603
rs603836	G	0.00072	0.0392562
rs10987850	A	0.00066	0.0434882
rs12289836	A	5.5e-05	0.0440209
rs1024625	A	0.00032	0.0460083

## Sheet: bone mineral density
SNP	Protective allele (longevity)	Pvalue (disease)	necs1sideP
rs7753676	A	2.683e-14	0.00484004
rs1462367	A	1.132e-05	0.00667351
rs1038304	A	5.612e-14	0.00883514
rs341973	A	0.0001372	0.0110032
rs2460970	G	0.0002982	0.0123306
rs10901158	A	9.183e-05	0.0140758
rs1047440	A	0.0001011	0.0157894
rs10896016	G	8.115e-05	0.0168988
rs4974058	A	0.0002885	0.0361752
rs2887571	G	0.0001076	0.0390886
rs2213725	A	0.0002774	0.0415224
