# Supplementary material for: Genome-Wide Scan Informed by Age-Related Disease Identifies Loci for Exceptional Human Longevity
Source: PLoS Genet. 2015 Dec 17;11(12):e1005728. doi: 10.1371/journal.pgen.1005728 (PMC4683064; doi:10.1371/journal.pgen.1005728)
Supplement: S2 Table — (XLSX) [file pgen.1005728.s007.xlsx]

## Sheet: NECS
SNP	Raw P	Weighted P	FDR	LD Block	Gene(s)	Feature	Alleles	Protective allele
rs2075650	2.36e-10	3.68252e-13	8.98352e-08	chr19:45187865-45516167	TOMM40	intron	A/G	A
rs4977756	7.97e-06	2.46394e-08	0.00210631	chr9:21939477-22124623	LOC100130239, LOC729983	intergenic	A/G	G
rs1063192	1.66e-05	2.59025e-08	0.00210631	chr9:21939477-22124623	CDKN2B	utr-3	A/G	G
rs3763305	6.27e-05	9.78366e-08	0.00483502	chr6:25684629-33023684	BTNL2	intron	A/G	A
rs2157719	2.14e-05	9.90986e-08	0.00483502	chr9:21939477-22124623	LOC100130239, LOC729983	intergenic	A/G	G
rs10120688	8.14e-05	2.90153e-07	0.0117971	chr9:21939477-22124623	LOC100130239, LOC729983	intergenic	A/G	G
rs2280800	0.000282096	4.4018e-07	0.0153403	chr6:25684629-33023684	LY6G5C	intron	A/C	A
rs405509	0.000358516	5.59425e-07	0.017059	chr19:45187865-45516167	APOE	near-gene-5	A/C	C
rs3184504	0.000505184	7.88285e-07	0.0192302	chr12:110116384-113029473	SH2B3	missense	A/G	G
rs2269475	0.000482709	7.53215e-07	0.0192302	chr6:25684629-33023684	AIF1	intron	A/G	A
rs1042663	0.000565589	8.8254e-07	0.0195723	chr6:25684629-33023684	C2	coding-synonymous	A/G	A
rs653178	0.000617704	9.6386e-07	0.0195945	chr12:110116384-113029473	ATXN2	intron	A/G	A
rs2242653	0.00103734	1.61866e-06	0.0274402	chr6:25684629-33023684	LY6G6F	missense	A/G	A
rs550605	0.00115338	1.79972e-06	0.0274402	chr6:25684629-33023684	C2	intron	A/G	G
rs2151280	0.000309824	1.57007e-06	0.0274402	chr9:21939477-22124623	LOC100130239, LOC729983	intergenic	A/G	G
rs2383207	0.000628313	1.69443e-06	0.0274402	chr9:21939477-22124623	LOC100130239, LOC729983	intergenic	A/G	A
rs4803750	0.00143801	2.24386e-06	0.0309116	chr19:45187865-45516167	CEACAM16, BCL3	intergenic	A/G	G
rs2239804	0.0014617	2.28083e-06	0.0309116	chr6:25684629-33023684	HLA-DRA	intron	A/G	G
rs1412832	4.55e-05	3.08902e-06	0.0396614	chr9:21939477-22124623	LOC100130239, LOC729983	intergenic	A/G	G
rs438999	0.00323688	5.0508e-06	0.0602543	chr6:25684629-33023684	SKIV2L	reference	A/G	G
rs10116277	0.00134422	5.18688e-06	0.0602543	chr9:21939477-22124623	LOC100130239, LOC729983	intergenic	A/C	C
rs541862	0.00391642	6.11115e-06	0.064818	chr6:25684629-33023684	CFB	intron	A/G	G
rs3217992	0.00388121	6.05621e-06	0.064818	chr9:21939477-22124623	CDKN2B	utr-3	A/G	G
rs429608	0.00560593	8.74745e-06	0.0889142	chr6:25684629-33023684	SKIV2L	intron	A/G	A
rs2524279	0.00618372	9.64902e-06	0.0941551	chr6:25684629-33023684	MICA, HCP5	intergenic	A/G	G
rs10402271	0.00653497	1.01971e-05	0.0956764	chr19:45187865-45516167	BCAM, PVRL2	intergenic	A/C	A

## Sheet: 90PLUS
SNP	Raw P	Weighted P	FDR	LD Block	Gene(s)	Feature	Alleles	Protective allele
rs4420638	4.08752e-21	5.73062e-24	1.40409e-17	chr19:45187865-45516167	APOC1	near-gene-3	A/G	A
rs6857	1.65082e-20	2.31441e-23	2.83534e-17	chr19:45187865-45516167	PVRL2	utr-3	C/T	C
rs2075650	6.12513e-17	1.06815e-19	8.72376e-14	chr19:45187865-45516167	TOMM40	intron	A/G	A
rs157582	1.1127e-15	4.55452e-19	2.78982e-13	chr19:45187865-45516167	TOMM40	intron	C/T	C
rs10119	5.9055e-07	8.27938e-10	0.000405715	chr19:45187865-45516167	TOMM40	utr-3	A/G	G
rs405509	2.74895e-06	4.79384e-09	0.00195761	chr19:45187865-45516167	APOE	near-gene-5	G/T	G
rs157580	5.02709e-05	8.76663e-08	0.0306851	chr19:45187865-45516167	TOMM40	intron	A/G	G
rs4803750	0.000131714	2.29693e-07	0.0453086	chr19:45187865-45516167	CEACAM16, BCL3	intergenic	A/G	G
rs6859	0.000140942	2.45785e-07	0.0453086	chr19:45187865-45516167	PVRL2	utr-3	A/G	G
rs514659	0.000179022	2.50985e-07	0.0453086	chr9:136042824-136344732	ABO	intron	A/C	A
rs545971	0.000182797	2.56277e-07	0.0453086	chr9:136042824-136344732	ABO	intron	C/T	C
rs612169	0.00018466	2.5889e-07	0.0453086	chr9:136042824-136344732	ABO	intron	A/G	A
rs687289	0.000161075	2.25823e-07	0.0453086	chr9:136042824-136344732	ABO	intron	A/G	G
rs687621	0.000170407	2.38907e-07	0.0453086	chr9:136042824-136344732	ABO	intron	A/G	A
rs674302	0.000203542	2.85362e-07	0.046612	chr9:136042824-136344732	ABO	intron	A/T	T
rs529565	0.000219496	3.07728e-07	0.0471239	chr9:136042824-136344732	ABO	intron	C/T	T
rs505922	0.000217295	3.78936e-07	0.0546149	chr9:136042824-136344732	ABO	intron	C/T	T
rs10737670	0.000922711	1.29362e-06	0.0783984	chr1:195925420-197310420	KCNT2	intron	A/G	G
rs10754187	0.000947901	1.32894e-06	0.0783984	chr1:195925420-197310420	KCNT2	intron	A/G	G
rs10801530	0.000934428	1.31005e-06	0.0783984	chr1:195925420-197310420	KCNT2	intron	G/T	T
rs10801531	0.000970117	1.36008e-06	0.0783984	chr1:195925420-197310420	KCNT2	intron	A/G	A
rs10801532	0.000940071	7.98238e-07	0.0783984	chr1:195925420-197310420	KCNT2	intron	A/G	G
rs10922075	0.00100113	1.40356e-06	0.0783984	chr1:195925420-197310420	KCNT2	intron	A/G	A
rs10922083	0.00106486	1.49291e-06	0.0783984	chr1:195925420-197310420	KCNT2	intron	C/T	T
rs12069983	0.00097525	1.36728e-06	0.0783984	chr1:195925420-197310420	KCNT2	intron	A/C	A
rs12069990	0.000975518	1.41758e-06	0.0783984	chr1:195925420-197310420	KCNT2	intron	C/T	T
rs12729649	0.000995115	1.39513e-06	0.0783984	chr1:195925420-197310420	KCNT2	intron	A/G	G
rs1538687	0.000828097	1.16097e-06	0.0783984	chr1:195925420-197310420	KCNT2	intron	C/T	C
rs1769996	0.000910965	1.27715e-06	0.0783984	chr1:195925420-197310420	KCNT2	intron	C/T	C
rs2027368	0.000915894	1.33094e-06	0.0783984	chr1:195925420-197310420	KCNT2	intron	A/C	C
rs2878557	0.000876779	1.529e-06	0.0783984	chr1:195925420-197310420	KCNT2	intron	C/T	T
rs3855964	0.000975935	8.28691e-07	0.0783984	chr1:195925420-197310420	KCNT2	intron	G/T	T
rs3927686	0.000842402	1.22414e-06	0.0783984	chr1:195925420-197310420	KCNT2	intron	C/T	T
rs3928857	0.000974327	1.36599e-06	0.0783984	chr1:195925420-197310420	KCNT2	intron	C/T	T
rs7531611	0.000572821	8.03083e-07	0.0783984	chr1:195925420-197310420	KCNT2	intron	C/T	T
rs7535696	0.000941877	1.36869e-06	0.0783984	chr1:195925420-197310420	KCNT2	intron	C/T	C
rs174555	0.00111335	1.5609e-06	0.0783984	chr11:61541595-61682709	FADS1	intron	C/T	C
rs1531517	0.000583895	8.18608e-07	0.0783984	chr19:45187865-45516167	CEACAM16, BCL3	intergenic	A/G	A
rs12194148	0.00111833	1.56787e-06	0.0783984	chr6:25684629-33023684	HLA-DRB9, HLA-DRB5	intergenic	G/T	G
rs3115672	0.000424595	1.48751e-06	0.0783984	chr6:25684629-33023684	MSH5	coding-synonymous	C/T	C
rs5020946	0.0010246	1.43647e-06	0.0783984	chr6:25684629-33023684	HLA-DRB9, HLA-DRB5	intergenic	G/T	G
rs9378212	0.00109446	1.53441e-06	0.0783984	chr6:25684629-33023684	HLA-DRB9, HLA-DRB5	intergenic	C/T	C
rs9378213	0.00110483	1.54895e-06	0.0783984	chr6:25684629-33023684	HLA-DRB9, HLA-DRB5	intergenic	G/T	T
rs9378266	0.00109177	1.53063e-06	0.0783984	chr6:25684629-33023684	HLA-DRB9, HLA-DRB5	intergenic	G/T	G
rs9391786	0.00108326	1.5187e-06	0.0783984	chr6:25684629-33023684	NA	NA	A/G	A
rs495828	0.000951982	1.38338e-06	0.0783984	chr9:136042824-136344732	ABO, LOC653163	intergenic	G/T	G
rs643434	0.00036352	1.22124e-06	0.0783984	chr9:136042824-136344732	ABO	intron	A/G	G
rs644234	0.000363603	1.34803e-06	0.0783984	chr9:136042824-136344732	ABO	intron	G/T	T
rs657152	0.000334496	5.8332e-07	0.0783984	chr9:136042824-136344732	ABO	intron	A/C	C
rs174548	0.00121292	1.70048e-06	0.0820251	chr11:61541595-61682709	FADS1	intron	C/G	G
rs174549	0.00121782	1.70735e-06	0.0820251	chr11:61541595-61682709	FADS1	intron	A/G	A
rs649129	0.00143853	2.01678e-06	0.0950276	chr9:136042824-136344732	ABO, LOC653163	intergenic	C/T	C
rs579459	0.00146893	2.05941e-06	0.095205	chr9:136042824-136344732	ABO, LOC653163	intergenic	C/T	T
rs174556	0.0012192	2.12613e-06	0.0964695	chr11:61541595-61682709	FADS1	intron	C/T	T
rs10801537	0.00165856	2.32527e-06	0.0985306	chr1:195925420-197310420	KCNT2	intron	A/G	G
rs10922071	0.00177921	2.49442e-06	0.0985306	chr1:195925420-197310420	KCNT2	intron	A/G	A
rs10922082	0.00197765	2.77262e-06	0.0985306	chr1:195925420-197310420	KCNT2	intron	A/G	A
rs10922084	0.00212071	2.97319e-06	0.0985306	chr1:195925420-197310420	KCNT2	intron	A/C	C
rs11807331	0.00166168	2.32965e-06	0.0985306	chr1:195925420-197310420	KCNT2	intron	C/T	C
rs174541	0.00212341	2.97698e-06	0.0985306	chr11:61541595-61682709	FADS1	near-gene-3	C/T	C
rs4246215	0.00210911	2.95693e-06	0.0985306	chr11:61541595-61682709	FEN1	utr-3	G/T	T
rs3852861	0.00177941	2.4947e-06	0.0985306	chr19:45187865-45516167	PVRL2	intron	G/T	T
rs10455872	0.00208544	2.72089e-06	0.0985306	chr6:160269690-161692603	LPA	intron	A/G	A
rs3830058	0.00319207	2.71047e-06	0.0985306	chr6:25684629-33023684	HLA-DQB1	intron	A/G	G
rs9275522	0.00190206	2.66664e-06	0.0985306	chr6:25684629-33023684	HLA-DQB1, HLA-DQA2	intergenic	C/T	C
rs9275523	0.00197881	2.77424e-06	0.0985306	chr6:25684629-33023684	HLA-DQB1, HLA-DQA2	intergenic	A/C	C
rs9275555	0.00196013	2.74805e-06	0.0985306	chr6:25684629-33023684	HLA-DQB1, HLA-DQA2	intergenic	C/T	C
rs9275561	0.001958	2.74507e-06	0.0985306	chr6:25684629-33023684	HLA-DQB1, HLA-DQA2	intergenic	C/T	C
rs9275566	0.00200104	2.80541e-06	0.0985306	chr6:25684629-33023684	HLA-DQB1, HLA-DQA2	intergenic	A/T	T
rs9275578	0.0020494	2.87322e-06	0.0985306	chr6:25684629-33023684	HLA-DQB1, HLA-DQA2	intergenic	G/T	G
rs9275580	0.00215128	3.01605e-06	0.0985306	chr6:25684629-33023684	HLA-DQB1, HLA-DQA2	intergenic	A/G	A
rs9275585	0.00196084	2.74906e-06	0.0985306	chr6:25684629-33023684	HLA-DQB1, HLA-DQA2	intergenic	C/T	T
rs9275590	0.00196327	2.75246e-06	0.0985306	chr6:25684629-33023684	HLA-DQB1, HLA-DQA2	intergenic	C/T	T
rs9275593	0.00196776	2.75875e-06	0.0985306	chr6:25684629-33023684	HLA-DQB1, HLA-DQA2	intergenic	A/G	G
rs651007	0.00213504	2.99328e-06	0.0985306	chr9:136042824-136344732	ABO, LOC653163	intergenic	C/T	C
