# Supplementary material for: Genome-Wide Scan Informed by Age-Related Disease Identifies Loci for Exceptional Human Longevity
Source: PLoS Genet. 2015 Dec 17;11(12):e1005728. doi: 10.1371/journal.pgen.1005728 (PMC4683064; doi:10.1371/journal.pgen.1005728)
Supplement: S3 Table — (XLSX) [file pgen.1005728.s008.xlsx]

## Sheet: NECS
PValue	SNP	SNPChr	ProbeName	SNPType	AlleleAssessed	OverallZScore	HUGO	FDR	LD block
2.23324e-78	rs541862	6	5560541	T/C	C	18.7425	SKIV2L	0	chr6:25684629-33023684
2.88342e-78	rs438999	6	5560541	A/G	G	18.7289	SKIV2L	0	chr6:25684629-33023684
5.08216e-78	rs550605	6	5560541	T/C	C	18.6987	SKIV2L	0	chr6:25684629-33023684
3.18919e-77	rs1042663	6	5560541	G/A	A	18.6005	SKIV2L	0	chr6:25684629-33023684
2.70389e-54	rs429608	6	5560541	G/A	A	15.5162	SKIV2L	0	chr6:25684629-33023684
5.57319e-42	rs2239804	6	270168	T/C	C	-13.576	HLA-DRA	0	chr6:25684629-33023684
2.93515e-33	rs541862	6	1820538	T/C	C	-12.016	RDBP	0	chr6:25684629-33023684
3.45976e-33	rs438999	6	1820538	A/G	G	-12.0024	RDBP	0	chr6:25684629-33023684
6.73114e-33	rs550605	6	1820538	T/C	C	-11.9471	RDBP	0	chr6:25684629-33023684
8.7684e-33	rs429608	6	1820538	G/A	A	-11.9251	RDBP	0	chr6:25684629-33023684
3.15848e-32	rs1042663	6	1820538	G/A	A	-11.818	RDBP	0	chr6:25684629-33023684
4.21146e-32	rs2242653	6	3850433	G/A	A	-11.7937	HSPA1B	0	chr6:25684629-33023684
5.93817e-22	rs2280800	6	3850433	C/A	A	-9.63064	HSPA1B	0	chr6:25684629-33023684
1.51337e-21	rs2269475	6	3850433	C/T	T	-9.53402	HSPA1B	0	chr6:25684629-33023684
1.68255e-19	rs653178	12	6560301	T/C	C	9.03239	SH2B3	0	chr12:110116384-113029473
5.02106e-19	rs3184504	12	6560301	T/C	T	8.91181	SH2B3	0	chr12:110116384-113029473
2.04867e-17	rs2269475	6	3520647	C/T	T	-8.49102	LY6G5C	0	chr6:25684629-33023684
5.2213e-17	rs2280800	6	3520647	C/A	A	-8.38163	LY6G5C	0	chr6:25684629-33023684
1.43739e-12	rs2524279	6	1440603	A/G	G	-7.0805	-	0	chr6:25684629-33023684
2.12843e-12	rs2242653	6	3520647	G/A	A	-7.02589	LY6G5C	0	chr6:25684629-33023684
3.77118e-11	rs541862	6	3850433	T/C	C	6.61295	HSPA1B	0	chr6:25684629-33023684
3.77118e-11	rs438999	6	3850433	A/G	G	6.61295	HSPA1B	0	chr6:25684629-33023684
4.3219e-11	rs550605	6	3850433	T/C	C	6.59264	HSPA1B	0	chr6:25684629-33023684
5.65438e-11	rs1042663	6	3850433	G/A	A	6.55273	HSPA1B	0	chr6:25684629-33023684
2.91945e-08	rs10402271	19	4890707	T/G	G	5.54625	PVRL2	0	chr19:45187865-45516167
8.74329e-07	rs653178	12	840253	T/C	C	-4.91813	ALDH2	0.000242424	chr12:110116384-113029473
1.78816e-06	rs2242653	6	1820538	G/A	A	-4.77618	RDBP	0.00066726	chr6:25684629-33023684
8.52328e-06	rs2075650	19	2140746	G/A	G	-4.45163	PVRL2	0.00403644	chr19:45187865-45516167
1.33798e-05	rs10402271	19	2140746	T/G	G	4.35394	PVRL2	0.00607059	chr19:45187865-45516167
2.53568e-05	rs405509	19	4890707	T/G	T	4.21179	PVRL2	0.0113676	chr19:45187865-45516167
3.20484e-05	rs405509	19	2140746	T/G	T	4.15855	PVRL2	0.0142179	chr19:45187865-45516167
3.50652e-05	rs2280800	6	1940047	C/A	A	-4.13785	AIF1	0.0154898	chr6:25684629-33023684
3.77887e-05	rs2269475	6	1940047	C/T	T	-4.12078	AIF1	0.0163589	chr6:25684629-33023684

## Sheet: 90PLUS
PValue	SNPName	SNPChr	ProbeName	SNPType	AlleleAssessed	OverallZScore	HUGO	FDR	LD block
9.81343e-198	rs3830058	6	6370315	G/A	G	30.4806	HLA-DRB5	0	chr6:25684629-33023684
2.25138e-184	rs3830058	6	620544	G/A	G	28.9576	-	0	chr6:25684629-33023684
1.12864e-87	rs3830058	6	2570564	G/A	G	19.8489	HLA-DRA	0	chr6:25684629-33023684
1.42448e-55	rs174541	11	630445	T/C	C	15.7039	C11orf10	0	chr11:61541595-61682709
1.52199e-55	rs4246215	11	630445	T/G	T	15.6997	C11orf10	0	chr11:61541595-61682709
1.07431e-53	rs174556	11	630445	T/C	T	15.4274	C11orf10	0	chr11:61541595-61682709
4.11924e-53	rs174549	11	630445	G/A	A	15.3403	C11orf10	0	chr11:61541595-61682709
5.09449e-53	rs174548	11	630445	G/C	G	15.3265	C11orf10	0	chr11:61541595-61682709
8.67197e-53	rs174555	11	630445	T/C	C	15.2918	C11orf10	0	chr11:61541595-61682709
7.55916e-43	rs174556	11	2360020	T/C	T	13.7215	FADS1	0	chr11:61541595-61682709
6.21599e-42	rs174555	11	2360020	T/C	C	13.5679	FADS1	0	chr11:61541595-61682709
7.36098e-42	rs174548	11	2360020	G/C	G	13.5554	FADS1	0	chr11:61541595-61682709
8.11969e-42	rs174549	11	2360020	G/A	A	13.5482	FADS1	0	chr11:61541595-61682709
1.47844e-31	rs174541	11	2360020	T/C	C	11.6875	FADS1	0	chr11:61541595-61682709
1.52438e-31	rs4246215	11	2360020	T/G	T	11.6848	FADS1	0	chr11:61541595-61682709
4.70067e-30	rs10119	19	4890707	G/A	A	11.3898	PVRL2	0	chr19:45187865-45516167
3.88972e-28	rs9275593	6	3940477	G/A	A	-10.9985	TAP2	0	chr6:25684629-33023684
4.46269e-28	rs9275585	6	3940477	T/C	C	-10.9861	TAP2	0	chr6:25684629-33023684
4.46269e-28	rs9275590	6	3940477	T/C	C	-10.9861	TAP2	0	chr6:25684629-33023684
5.05175e-28	rs9275523	6	3940477	C/A	A	-10.975	TAP2	0	chr6:25684629-33023684
9.12817e-28	rs9275522	6	3940477	C/T	T	-10.9212	TAP2	0	chr6:25684629-33023684
9.1483e-28	rs9275578	6	3940477	G/T	T	-10.9211	TAP2	0	chr6:25684629-33023684
9.20893e-28	rs9275561	6	3940477	C/T	T	-10.9205	TAP2	0	chr6:25684629-33023684
9.33141e-28	rs9275566	6	3940477	T/A	A	-10.9194	TAP2	0	chr6:25684629-33023684
9.37259e-28	rs9275555	6	3940477	C/T	T	-10.9189	TAP2	0	chr6:25684629-33023684
5.92045e-26	rs9275580	6	3940477	A/G	G	-10.5358	TAP2	0	chr6:25684629-33023684
6.7385e-22	rs10119	19	2140746	G/A	A	9.6177	PVRL2	0	chr19:45187865-45516167
5.59474e-19	rs6859	19	4890707	A/G	A	-8.89991	PVRL2	0	chr19:45187865-45516167
9.28417e-17	rs9275580	6	2650156	A/G	G	8.31368	TAP2	0	chr6:25684629-33023684
2.15644e-15	rs9275523	6	2650156	C/A	A	7.93202	TAP2	0	chr6:25684629-33023684
2.402e-15	rs9275522	6	2650156	C/T	T	7.91867	TAP2	0	chr6:25684629-33023684
2.46459e-15	rs9275555	6	2650156	C/T	T	7.9156	TAP2	0	chr6:25684629-33023684
2.53694e-15	rs174541	11	380224	T/C	C	7.9119	FADS2	0	chr11:61541595-61682709
2.5574e-15	rs4246215	11	380224	T/G	T	7.91096	FADS2	0	chr11:61541595-61682709
3.03643e-15	rs9275561	6	2650156	C/T	T	7.88942	TAP2	0	chr6:25684629-33023684
3.05106e-15	rs9275566	6	2650156	T/A	A	7.88884	TAP2	0	chr6:25684629-33023684
3.24252e-15	rs9275578	6	2650156	G/T	T	7.88123	TAP2	0	chr6:25684629-33023684
4.12075e-15	rs9275585	6	2650156	T/C	C	7.85122	TAP2	0	chr6:25684629-33023684
4.36417e-15	rs9275590	6	2650156	T/C	C	7.84409	TAP2	0	chr6:25684629-33023684
4.67352e-15	rs9275593	6	2650156	G/A	A	7.83556	TAP2	0	chr6:25684629-33023684
3.54182e-14	rs174556	11	380224	T/C	T	7.57696	FADS2	0	chr11:61541595-61682709
3.92668e-14	rs174549	11	380224	G/A	A	7.56347	FADS2	0	chr11:61541595-61682709
3.94484e-14	rs174548	11	380224	G/C	G	7.56288	FADS2	0	chr11:61541595-61682709
6.22784e-14	rs174555	11	380224	T/C	C	7.50338	FADS2	0	chr11:61541595-61682709
8.77952e-13	rs6859	19	2140746	A/G	A	-7.14849	PVRL2	0	chr19:45187865-45516167
3.37866e-12	rs12194148	6	270168	G/T	T	-6.96113	HLA-DRA	0	chr6:25684629-33023684
3.47595e-12	rs9378212	6	270168	C/T	T	-6.95703	HLA-DRA	0	chr6:25684629-33023684
3.68406e-12	rs9378266	6	270168	G/T	T	-6.94884	HLA-DRA	0	chr6:25684629-33023684
3.68406e-12	rs9378213	6	270168	T/G	G	-6.94884	HLA-DRA	0	chr6:25684629-33023684
3.89886e-12	rs9391786	6	270168	A/G	G	-6.94086	HLA-DRA	0	chr6:25684629-33023684
5.02034e-12	rs5020946	6	270168	G/T	T	-6.90514	HLA-DRA	0	chr6:25684629-33023684
2.65313e-10	rs9275523	6	6450692	C/A	A	-6.31799	PSMB9	0	chr6:25684629-33023684
2.91562e-10	rs9275585	6	6450692	T/C	C	-6.30324	PSMB9	0	chr6:25684629-33023684
2.91562e-10	rs9275590	6	6450692	T/C	C	-6.30324	PSMB9	0	chr6:25684629-33023684
3.05424e-10	rs9275593	6	6450692	G/A	A	-6.2962	PSMB9	0	chr6:25684629-33023684
4.01612e-10	rs9275578	6	6450692	G/T	T	-6.25343	PSMB9	0	chr6:25684629-33023684
4.34227e-10	rs9275561	6	6450692	C/T	T	-6.24134	PSMB9	0	chr6:25684629-33023684
4.35896e-10	rs9275566	6	6450692	T/A	A	-6.24075	PSMB9	0	chr6:25684629-33023684
4.42635e-10	rs9275522	6	6450692	C/T	T	-6.23827	PSMB9	0	chr6:25684629-33023684
4.46042e-10	rs9275555	6	6450692	C/T	T	-6.23708	PSMB9	0	chr6:25684629-33023684
6.32144e-10	rs9275580	6	6450692	A/G	G	-6.18222	PSMB9	0	chr6:25684629-33023684
1.09986e-09	rs3830058	6	2100066	G/A	G	6.09424	AL662789.11	0	chr6:25684629-33023684
1.3179e-09	rs157580	19	2140746	A/G	G	6.06526	PVRL2	0	chr19:45187865-45516167
4.48515e-08	rs157580	19	4890707	A/G	G	5.4708	PVRL2	1.64069e-05	chr19:45187865-45516167
1.89657e-07	rs3830058	6	2650156	G/A	G	-5.20937	TAP2	6.31612e-05	chr6:25684629-33023684
5.71522e-07	rs657152	9	4490687	A/C	A	-5.00072	GBGT1	0.000168919	chr9:136042824-136344732
6.18338e-07	rs687621	9	4490687	G/A	G	-4.98551	GBGT1	0.000214559	chr9:136042824-136344732
6.62657e-07	rs687289	9	4490687	A/G	A	-4.9721	GBGT1	0.000213904	chr9:136042824-136344732
8.03975e-07	rs651007	9	2600452	T/C	T	4.93459	SURF6	0.000243272	chr9:136042824-136344732
1.17504e-06	rs514659	9	4490687	C/A	C	-4.85985	GBGT1	0.000390919	chr9:136042824-136344732
1.38605e-06	rs545971	9	4490687	T/C	T	-4.82708	GBGT1	0.000477826	chr9:136042824-136344732
1.46171e-06	rs612169	9	4490687	G/A	G	-4.8165	GBGT1	0.000536753	chr9:136042824-136344732
1.59938e-06	rs579459	9	4490687	T/C	C	-4.79846	GBGT1	0.000594796	chr9:136042824-136344732
1.61704e-06	rs674302	9	4490687	A/T	A	-4.79621	GBGT1	0.000594796	chr9:136042824-136344732
1.72698e-06	rs644234	9	4490687	G/T	G	-4.78313	GBGT1	0.000653207	chr9:136042824-136344732
1.82044e-06	rs643434	9	4490687	A/G	A	-4.77253	GBGT1	0.000666864	chr9:136042824-136344732
1.96491e-06	rs495828	9	4490687	T/G	T	-4.75708	GBGT1	0.000709744	chr9:136042824-136344732
2.02013e-06	rs505922	9	4490687	C/T	C	-4.75143	GBGT1	0.000723568	chr9:136042824-136344732
2.03417e-06	rs529565	9	4490687	C/T	C	-4.75019	GBGT1	0.000723354	chr9:136042824-136344732
2.03618e-06	rs649129	9	4490687	T/C	T	-4.74999	GBGT1	0.000723247	chr9:136042824-136344732
6.34963e-06	rs651007	9	4490687	T/C	T	-4.51442	GBGT1	0.00289608	chr9:136042824-136344732
8.52328e-06	rs2075650	19	2140746	G/A	G	-4.45163	PVRL2	0.00403644	chr19:45187865-45516167
1.93207e-05	rs579459	9	2600452	T/C	C	4.27271	SURF6	0.00909705	chr9:136042824-136344732
2.53568e-05	rs405509	19	4890707	T/G	T	4.21179	PVRL2	0.0113676	chr19:45187865-45516167
3.05939e-05	rs495828	9	2600452	T/G	T	4.16913	SURF6	0.0137229	chr9:136042824-136344732
3.20484e-05	rs405509	19	2140746	T/G	T	4.15855	PVRL2	0.0142179	chr19:45187865-45516167
3.4429e-05	rs649129	9	2600452	T/C	T	4.14213	SURF6	0.0152145	chr9:136042824-136344732
9.50077e-05	rs6857	19	2140746	T/C	T	-3.90312	PVRL2	0.037441	chr19:45187865-45516167
9.90122e-05	rs3830058	6	3940477	G/A	G	3.89303	TAP2	0.0386606	chr6:25684629-33023684
