# Supplementary material for: Genome-Wide Scan Informed by Age-Related Disease Identifies Loci for Exceptional Human Longevity
Source: PLoS Genet. 2015 Dec 17;11(12):e1005728. doi: 10.1371/journal.pgen.1005728 (PMC4683064; doi:10.1371/journal.pgen.1005728)
Supplement: S4 Table — The best proxy SNP such that R2 > 0.8 and D’ = 1 was identified using data from two reference populations, 1000 Genomes and HapMap release 22 (Broad Institute SNAP tool[64]). (XLSX) [file pgen.1005728.s009.xlsx]

## Sheet: SNP proxies
				1000 Genomes Pilot 1		HapMap release 22
	Lead SNP	Proxy SNP	Dataset	R2	Dprime	R2	Dprime
	rs514659	rs505922	SICS, NECS	1	1	1	1
	rs3184504	rs653178	SICS	0.873	1	1	1
	rs10737670	rs2878557	SICS	1	1	1	1
	rs12194148	rs9275572	SICS			0.846	1
	rs174555	rs174556	SICS, NECS	1	1	1	1
Proxy SNPs used in replication analysis
