# Supplementary material for: Genome-Wide Scan Informed by Age-Related Disease Identifies Loci for Exceptional Human Longevity
Source: PLoS Genet. 2015 Dec 17;11(12):e1005728. doi: 10.1371/journal.pgen.1005728 (PMC4683064; doi:10.1371/journal.pgen.1005728)
Supplement: S5 Table — (XLSX) [file pgen.1005728.s010.xlsx]

## Sheet: Imputed data
Chr	SNP	Al1	Al2	Freq1	MAF	AvgCall	Rsq	logORR	SE	L-CI	U-CI
1	rs10737670	A	G	0.69828	0.30172	0.88195	0.55727	0.02758	0.1613	-0.2854	0.3483
6	rs10455872	A	G	0.96886	0.03114	0.96886	0	-0.05223	0.3243	-0.683	0.5879
9	rs514659	A	C	0.67807	0.32193	0.99896	0.99676	-0.01278	0.1173	-0.2405	0.2146
11	rs174555	T	C	0.69237	0.30763	0.9996	0.99896	-0.1223	0.1246	-0.3544	0.1185
For SNPs not on the NECS chip, results were imputed using a set of 919 long-lived individuals (including the 801 in the NECS study), and a reduced set of 387 controls (a subset of the 914 in NECS).
